# Supplementary material for: CyKEGGParser: tailoring KEGG pathways to fit into systems biology analysis workflows
Source: F1000Res. 2014 Aug 14;3:145. Originally published 2014 Jul 1. [Version 2] doi: 10.12688/f1000research.4410.2 (PMC4215754; doi:10.12688/f1000research.4410.2)
Supplement: Simulation Data Sets for CyKEGGParser — Dataset 1. PSA_scores_for_CalciumSignalingPathway.csv. Description: Pathway scoring application scores for human Calcium signaling pathway, computed with gene expression data for CD14 Monocytes, Adipocytes and Cardiac myocytes with normal BioGPS gene expression data, and simulated B01 and B05 datasets. These data is presented in Figure 5 of the manuscript. Dataset 2. CalciumSignalingPathway_gene_expression_data.csv. Description: Gene expression data for genes belonging to KEGG Calcium signaling pathway from BioGPS experiments for normal human CD14 Monocytes, Adipocytes and Cardiac Mycocytes, and from two simulated datasets (B01 and B05). B05 and B01 datasets were generated from the normal tissue gene expression data, and by randomly assigning two-fold changes to genes based on Bernoulli distribution with probabilities 0.5 (B05) and 0.1 (B01), respectively. [file f1000research-3-5389-s0000.tgz]

Archive with 1 entries (1 files):
- b9f01495-781e-4eb9-8143-9773888bba18_Simulation_Data_Sets_for_CyKEGGParser.zip
